# Supplementary material for: How Can the Health System Retain Women in HIV Treatment for a Lifetime? A Discrete Choice Experiment in Ethiopia and Mozambique
Source: PLoS One. 2016 Aug 23;11(8):e0160764. doi: 10.1371/journal.pone.0160764 (PMC4994936; doi:10.1371/journal.pone.0160764)
Supplement: S1 File — (XLSX) [file pone.0160764.s003.xlsx]

## Sheet: Sheet1
	variable name	type	variable and code labels
	id	float	Participant study ID
	country	byte	Country
			0 ART
			1 ANC
	interviewdate	double	* Date of interview
	clinic	str3	* ART or ANC clinic?
	age	float	Age
	rural	float	Rural - village or town
			0 Town
			1 Village
	education	float	Level of educational attainment
			1 No education
			2 Any primary
			3 Any secondary
	literate	float	Literate?
			0 Illiterate
			1 Literate
	married	float	Marital status
			0 Not currently married or living with partner
			1 Currently married or living with partner
	occupation	float	Primary occupation
			0 Other
			1 Primary occupation as farmer or homemaker
			888 DK/NR/RF
	children	float	Number of children
	headhh	float	YN Head of household?
			0 No
			1 Yes
	ast_elec_yn	float	YN Assets - Household has electricity?
	ast_radio_yn	float	YN Assets - Household has radio?
	ast_tv_yn	float	YN Assets - Household has tv?
	ast_ownphone_yn	float	YN Assets - Household has mobile phone?
	ast_fridge_yn	float	YN Assets - Household has fridge?
	ast_watch_yn	float	YN Assets - Household member has watch?
	ast_bicycle_yn	float	YN Assets - Household has bicycle?
	ast_motorcycl~n	float	YN Assets - Household has motorcycle?
	ast_car_yn	float	YN Assets - Household has car?
	ast_cart_yn	float	YN Assets - Household has animal-drawn cart?
	ast_agriland_yn	float	YN Assets - Household has land for agriculture?
	ast_livestock~n	float	YN Assets - Household has livestock / farm animals?
	ast_msqnets_yn	float	YN Assets - Household has mosquito nets?
	ast_water_pip~n	float	YN Assets - Household dwelling has piped water?
	ast_toilt_flu~n	float	YN Assets - Household dwelling has flushing toilet?
	ast_toilt_pit~n	float	YN Assets - Household dwelling has pit latrine with slab?
	ast_toilt_ope~n	float	YN Assets - Household dwelling has pit latrine (open)?
	ast_fuel_biom~n	float	YN Assets - Household dwelling uses biomass fuel for cooking?
	ast_floor_ear~n	float	YN Assets - Household dwelling has earth floor?
	ast_floor_cem~n	float	YN Assets - Household dwelling has cement floor?
	ast_roof_iron~n	float	YN Assets - Household dwelling has iron roof?
	rooms_nu	float	Number of rooms in household
	hhmembers_nu	float	Number of people in household
	ast_equiv_rooms	float	# rooms for sleeping divided by # people living in household
	wealth_quintile	byte	Wealth quintile, PCA asset index equivalized for #rooms/#people
	pregnant	float	YN Currently pregnant
	breastfeeding	float	YN Currently breastfeeding
	NotARTnow	float	YN Not on ART now
	dceversion	byte	* DCE version used (within each country)
	card	byte	DCE card (task 1 thru 8)
	scenario	byte	DCE card scenario (alternative 1 or 2)
	choice	byte	DCE choice (1 if chosen, 0 if not)
	integration_a~h	byte	Integration of HIV and non-HIV services (Ethiopia)
	prvattitude_a~h	byte	Providers are respectful and welcoming (Ethiopia)
	m2msupport_at~h	byte	Availability of mother-to-mother support groups (Ethiopia)
	counsel_atteth	byte	Availability of counseling (Ethiopia)
	hospital_atteth	byte	Facility type: Hospital (Ethiopia)
	cost100_atteth	float	Cost of visit, in 100 Birr (Ethiopia)
	prvattitude_a~z	byte	Providers are respectful and pleasant (Mozambique)
	integration_a~z	byte	Integration of HIV and non-HIV services (Mozambique)
	involve_attmoz	byte	Providers involve husband/family (Mozambique)
	counsel_attmoz	byte	Availability of counseling (Mozambique)
	healthcenter_~z	float	Facility type: Health center (vs. mobile clinic) (Mozambique)
	hospital_attmoz	float	Facility type: Hospital (vs. mobile clinic) (Mozambique)
	cost100_attmoz	float	Cost of visit, in 100 Mtn (Mozambique)
	Bplus1	float	Current B+ client? (Pregnant/breastfeeding, not on ART OR no past ART outside pregnancy)
